# Supplementary material for: Facile Fabrication of Magnetic, Durable and Superhydrophobic Cotton for Efficient Oil/Water Separation
Source: Polymers (Basel). 2019 Mar 7;11(3):442. doi: 10.3390/polym11030442 (PMC6473410; doi:10.3390/polym11030442)
Supplement: Supplementary file 1 [file polymers-11-00442-s001.zip]

Archive with 5 entries (4 files):
- Supplementary materials/Video S1.avi
- Supplementary materials/Video S2.avi
- Supplementary materials/Video S3.avi
- Supplementary materials/Video S4.avi
- Supplementary materials/
